# Supplementary material for: Niacin in Pharmacological Doses Alters MicroRNA Expression in Skeletal Muscle of Obese Zucker Rats
Source: PLoS One. 2014 May 21;9(5):e98313. doi: 10.1371/journal.pone.0098313 (PMC4029970; doi:10.1371/journal.pone.0098313)
Supplement: Table S2 — Differentially expressed miRNAs in M. rectus femoris of obese Zucker rats fed either a control diet with 30 mg supplemented niacin/kg diet (control group) or a high-niacin diet with 780 mg supplemented niacin/kg diet (niacin group) for 4 wk. Spreadsheet contains all differentially expressed miRNAs with an adjusted P-value <0.05. (XLSX) [file pone.0098313.s002.xlsx]

## Sheet: Table S2
Table S2 - Differentially expressed miRNAs in M. rectus femoris of obese Zucker supplemented with niacin (adj. P-value ≤ 0.05)
ProbeID	Annotation	log2 ratio	FC	P-Value	adj.P-Val
					Benjamini Hochberg FDR
17896	rno-miR-21-3p	-1.0947	-2.13569	0.00138703	0.0260501
42770	rno-miR-665	-0.887624	-1.85013	0.00383859	0.0353603
148483	rno-miR-466b-1-3p	-0.755743	-1.6885	0.00249032	0.0305631
148280	rno-miR-466b-2-3p	-0.70975	-1.63552	0.00154371	0.0260501
148594	rno-miR-466d	-0.702661	-1.6275	0.00138436	0.0260501
29575	rno-miR-32-3p	-0.688287	-1.61137	0.000742053	0.0204671
42845	rno-miR-125b-2-3p	-0.670181	-1.59127	0.000248245	0.0204671
148530	rno-miR-466c-3p	-0.65819	-1.5781	0.00312478	0.0312478
42586	rno-miR-466c-5p	-0.63961	-1.55791	0.000746384	0.0204671
42933	rno-miR-466b-5p	-0.533036	-1.44697	0.00233916	0.0300749
42694	rno-miR-485-3p	-0.525402	-1.43933	0.00438388	0.0360427
11221	rno-miR-300-3p	-0.507426	-1.42151	0.00295613	0.0312312
42462	rno-miR-883-5p	-0.493736	-1.40809	0.00700212	0.0484762
169053	rno-miR-130b-5p	-0.493159	-1.40752	0.000681041	0.0204671
17818	rno-miR-27a-5p	-0.439247	-1.3559	0.00381802	0.0353603
148150	rno-miR-3559-5p	-0.437288	-1.35406	0.00757893	0.0488387
148611	rno-miR-3576	-0.395778	-1.31565	0.00759714	0.0488387
148609	rno-miR-487b-5p	-0.371385	-1.29359	0.000354332	0.0204671
42738	rno-miR-340-3p	-0.350072	-1.27462	0.00075804	0.0204671
147366	rno-miR-320-5p	-0.336941	-1.26308	0.00194403	0.0276257
148401	rno-miR-185-3p	-0.29985	-1.23102	0.00147667	0.0260501
148568	rno-miR-3586-5p	-0.293904	-1.22595	0.00392893	0.0353603
145640	rno-miR-328a-3p	0.338668	1.26459	0.00528673	0.0396505
145840	rno-let-7f-1-3p	0.352547	1.27681	0.00419711	0.0360427
145852	rno-miR-210-3p	0.357343	1.28106	0.0018332	0.0274981
33596	rno-miR-126a-5p	0.383346	1.30436	0.00490145	0.0389233
11007	rno-miR-206-3p	0.404708	1.32382	0.00735409	0.0488387
13177	rno-miR-143-3p	0.413935	1.33231	0.00294574	0.0312312
168687	rno-miR-29a-3p	0.414696	1.33302	0.0067277	0.0478021
33902	rno-miR-128-3p	0.437234	1.35401	0.00516786	0.0396505
42969	rno-miR-10b-3p	0.452614	1.36852	0.00630297	0.0459946
42866	rno-miR-451-5p	0.45474	1.37054	0.00300745	0.0312312
148069	rno-miR-129-1-3p/rno-miR-129-2-3p	0.468758	1.38392	0.00275031	0.0312312
11092	rno-miR-378a-5p	0.471551	1.3866	0.00225664	0.0300749
42630	rno-miR-140-3p	0.47412	1.38907	0.000485577	0.0204671
42739	rno-miR-339-5p	0.47414	1.38909	0.000460262	0.0204671
4700	rno-miR-140-5p	0.477043	1.39189	0.00129451	0.0260501
13485	rno-miR-10a-5p	0.511315	1.42535	0.00106401	0.0260501
42950	rno-miR-24-2-5p	0.523945	1.43788	0.00170202	0.027032
42641	rno-miR-145-5p	0.531189	1.44512	9.12611e-05	0.0204671
11040	rno-miR-29b-3p	0.538184	1.45214	0.000517237	0.0204671
168586	rno-miR-34a-5p	0.545365	1.45939	0.00440522	0.0360427
